# Supplementary material for: Genetic ME–a visualization application for merging and editing pedigrees for genetic studies
Source: BMC Res Notes. 2015 Jun 16;8:241. doi: 10.1186/s13104-015-1131-y (PMC4478623; doi:10.1186/s13104-015-1131-y)
Supplement: Additional file 1: — Version 1.10 of the GeneticME package. [file 13104_2015_1131_MOESM1_ESM.zip]

Archive with 53 entries (39 files):
- GeneticME_v1.10/
- GeneticME_v1.10/.DS_Store
- __MACOSX/
- __MACOSX/GeneticME_v1.10/
- __MACOSX/GeneticME_v1.10/._.DS_Store
- GeneticME_v1.10/GeneticME.jar
- GeneticME_v1.10/bin/
- GeneticME_v1.10/bin/.DS_Store
- __MACOSX/GeneticME_v1.10/bin/
- __MACOSX/GeneticME_v1.10/bin/._.DS_Store
- GeneticME_v1.10/bin/cranefoot.exe
- GeneticME_v1.10/bin/gsdll32.dll
- GeneticME_v1.10/bin/gsdll32.lib
- GeneticME_v1.10/bin/gswin32.exe
- GeneticME_v1.10/bin/gswin32c.exe
- GeneticME_v1.10/doc/
- GeneticME_v1.10/doc/.DS_Store
- __MACOSX/GeneticME_v1.10/doc/
- __MACOSX/GeneticME_v1.10/doc/._.DS_Store
- GeneticME_v1.10/doc/Genetic_ME_User_Guide_v1.10.pdf
- __MACOSX/GeneticME_v1.10/doc/._Genetic_ME_User_Guide_v1.10.pdf
- GeneticME_v1.10/example_data/
- GeneticME_v1.10/example_data/.DS_Store
- __MACOSX/GeneticME_v1.10/example_data/
- __MACOSX/GeneticME_v1.10/example_data/._.DS_Store
- GeneticME_v1.10/example_data/example1/
- GeneticME_v1.10/example_data/example1/configA.txt
- __MACOSX/GeneticME_v1.10/example_data/example1/
- __MACOSX/GeneticME_v1.10/example_data/example1/._configA.txt
- GeneticME_v1.10/example_data/example1/configA_metadata.txt
- __MACOSX/GeneticME_v1.10/example_data/example1/._configA_metadata.txt
- GeneticME_v1.10/example_data/example1/configA_pedigree.txt
- __MACOSX/GeneticME_v1.10/example_data/example1/._configA_pedigree.txt
- GeneticME_v1.10/example_data/example1/configB.txt
- __MACOSX/GeneticME_v1.10/example_data/example1/._configB.txt
- GeneticME_v1.10/example_data/example1/configB_pedigree.txt
- __MACOSX/GeneticME_v1.10/example_data/example1/._configB_pedigree.txt
- GeneticME_v1.10/example_data/example2/
- GeneticME_v1.10/example_data/example2/configA.txt
- __MACOSX/GeneticME_v1.10/example_data/example2/
- __MACOSX/GeneticME_v1.10/example_data/example2/._configA.txt
- GeneticME_v1.10/example_data/example2/configA_metadata.txt
- GeneticME_v1.10/example_data/example2/configA_pedigree.txt
- GeneticME_v1.10/example_data/example2/configB.txt
- __MACOSX/GeneticME_v1.10/example_data/example2/._configB.txt
- GeneticME_v1.10/example_data/example2/configB_metadata.txt
- GeneticME_v1.10/example_data/example2/configB_pedigree.txt
- GeneticME_v1.10/example_data/example2/origA_pedigree.txt
- GeneticME_v1.10/example_data/example2/origB_pedigree.txt
- GeneticME_v1.10/lib/
- GeneticME_v1.10/lib/appframework-1.0.3.jar
- GeneticME_v1.10/lib/swing-layout-1.0.4.jar
- GeneticME_v1.10/lib/swing-worker-1.1.jar
