# Supplementary material for: Genetic ME–a visualization application for merging and editing pedigrees for genetic studies
Source: BMC Res Notes. 2015 Jun 16;8:241. doi: 10.1186/s13104-015-1131-y (PMC4478623; doi:10.1186/s13104-015-1131-y)
Supplement: Additional file 1: — Version 1.10 of the GeneticME package. [file 13104_2015_1131_MOESM1_ESM.zip › GeneticME_v1.10/example_data/example1/configB_pedigree.txt]

NAME	FATHER	MOTHER	GENDER	SIBORD	FAMILY	INDEX	NUMBER	RISK	DISEASE	DEAD	OCCUP	GTYPE_A	GTYPE_B	NO_DATA
Walter Lagasse	Lagasse.-1	Lagasse.-1	M	1	Lagasse	0	1	555555	21	0	1	2 - 2	2 - 3	NA
Dolly Lagasse	Lagasse.-1	Lagasse.-1	F	1	Lagasse	0	2	555555	21	0	4	2 - 1	1 - 1	NA
Alaine Lagasse	Walter Lagasse	Dolly Lagasse	F	1	Lagasse	0	3	797802	15	0	2	2 - 1	0 - 1	NA
Joni Lagasse	Walter Lagasse	Dolly Lagasse	F	2	Lagasse	0	4	219499	30	0	3	1 - 3	1 - 2	NA
Lori Lagasse	Walter Lagasse	Dolly Lagasse	F	3	Lagasse	0	5	532809	21	0	5	0 - 3	1 - 3	NA
Susan Lagasse	Walter Lagasse	Dolly Lagasse	F	4	Lagasse	0	6	829089	5	0	2	2 - 2	1 - 0	NA
Thomas Lagasse, II	Walter Lagasse	Dolly Lagasse	M	5	Lagasse	1	7	111199	52	1	4	2 - 1	1 - 1	NA
Paul Lagasse	Walter Lagasse	Dolly Lagasse	M	6	Lagasse	0	8	735326	21	0	2	2 - 1	0 - 1	NA
Daniel Hebb	Hebb.-1	Hebb.-1	M	1	Hebb	0	9	990000	1	0	2	1 - 3	1 - 2	NA
Daniel Thomas Hebb	Daniel Hebb	Susan Lagasse	M	1	Hebb	0	10	853908	1	0	2	0 - 3	1 - 3	NA
Shawn Hebb	Daniel Hebb	Susan Lagasse	M	2	Hebb	0	11	853720	1	0	5	2 - 2	1 - 0	NA
Ella Lagasse	Lagasse.-1	Lagasse.-1	F	1	Lagasse	0	12	810492	5	0	1	2 - 2	2 - 3	NA
Tyler Lagasse	Paul Lagasse	Ella Lagasse	M	1	Lagasse	0	13	798219	11	0	4	2 - 1	1 - 1	NA
Max Lagasse	Paul Lagasse	Ella Lagasse	M	2	Lagasse	0	14	860798	5	0	2	2 - 1	0 - 1	NA
Sean Martin	Martin.-1	Martin.-1	M	1	Martin	0	15	493784	21	0	3	1 - 3	1 - 2	NA
Jennifer Martin	Sean Martin	Joni Lagasse	F	1	Martin	0	16	510483	21	0	5	0 - 3	1 - 3	NA
Ryan Martin	Sean Martin	Joni Lagasse	M	2	Martin	0	17	602758	21	0	2	1 - 3	2 - 1	NA
Dave Moreau	Moreau.-1	Moreau.-1	M	1	Moreau	0	18	902783	5	0	4	0 - 2	1 - 2	NA
Madison Moreau	Dave Moreau	Jennifer Martin	F	1	Moreau	0	19	893089	5	0	2	1 - 1	2 - 1	NA
Laura Jenskin	Jenskin.-1	Jenskin.-1	F	1	Lagasse	0	20	201784	30	0	2	2 -1	1 - 0	NA
Thomas Lagasse, III	Thomas Lagasse, II	Laura Jenskin	M	1	Lagasse	0	21	403798	15	0	2	2 - 0	0 - 1	NA
Kyle Lagasse	Thomas Lagasse, II	Laura Jenskin	M	2	Lagasse	0	22	809374	31	0	5	2 - 2	1 - 1	NA
Danielle Lagasse	Thomas Lagasse, II	Laura Jenskin	F	2	Lagasse	0	23	570385	21	0	3	2 - 3	1 - 1	NA
