# Supplementary material for: Genetic ME–a visualization application for merging and editing pedigrees for genetic studies
Source: BMC Res Notes. 2015 Jun 16;8:241. doi: 10.1186/s13104-015-1131-y (PMC4478623; doi:10.1186/s13104-015-1131-y)
Supplement: Additional file 1: — Version 1.10 of the GeneticME package. [file 13104_2015_1131_MOESM1_ESM.zip › GeneticME_v1.10/example_data/example2/configA_pedigree.txt]

NAME	FATHER	MOTHER	GENDER	SIBORD	FAMILY	INDEX	NUMBER	RISK	DISEASE	DEAD	OCCUP	GTYPE_A	GTYPE_B	NO_DATA
Thomas Boleyn	0	0	M
Elizabeth Howard	0	0	F
Anne Boleyn	Thomas Boleyn	Elizabeth Howard	F
